# Supplementary material for: Bacterial communities in the gastrointestinal tract segments of helminth-resistant and helminth-susceptible sheep
Source: Anim Microbiome. 2022 Mar 14;4:23. doi: 10.1186/s42523-022-00172-1 (PMC8922854; doi:10.1186/s42523-022-00172-1)
Supplement: Supplementary file 5 — Additional file 5: Table S5. ANCOM test used to the identification of bacterial phyla and genera showing significant differences among segments of the gastrointestinal tract, and between samples collected from High- and Low-FEC sheep. [file 42523_2022_172_MOESM5_ESM.xlsx]

## Sheet: ANCOM_phylum_between_FEC_groups
ANCOM analysis of bacterial phyla abundances between high and low FEC groups using all and individual GIT segment samples
	All*				Duodenum				Ileum				Abomasum				Caecum				Colon				Faeces				Jejunum				Rumen
Phylum	W	detected_0.7		Phylum	W	detected_0.7		Phylum	W	detected_0.7		Phylum	W	detected_0.7		Phylum	W	detected_0.7		Phylum	W	detected_0.7		Phylum	W	detected_0.7		Phylum	W	detected_0.7		Phylum	W	detected_0.7
Chloroflexi	2	FALSE		Chloroflexi	5	FALSE		Chloroflexi	0	FALSE		Chloroflexi	0	FALSE		Actinobacteria	0	FALSE		Chloroflexi	0	FALSE		Chloroflexi	0	FALSE		Chloroflexi	0	FALSE		Chloroflexi	0	FALSE
Tenericutes	2	FALSE		Tenericutes	0	FALSE		Tenericutes	0	FALSE		Actinobacteria	5	FALSE		Elusimicrobia	0	FALSE		Actinobacteria	0	FALSE		Actinobacteria	0	FALSE		Tenericutes	0	FALSE		Actinobacteria	0	FALSE
Actinobacteria	2	FALSE		Actinobacteria	0	FALSE		Actinobacteria	0	FALSE		Elusimicrobia	0	FALSE		Fibrobacteres	0	FALSE		Elusimicrobia	0	FALSE		Elusimicrobia	0	FALSE		Actinobacteria	0	FALSE		Elusimicrobia	0	FALSE
Elusimicrobia	0	FALSE		Elusimicrobia	1	FALSE		Elusimicrobia	0	FALSE		Fibrobacteres	0	FALSE		Lentisphaerae	0	FALSE		Fibrobacteres	1	FALSE		Fibrobacteres	0	FALSE		Elusimicrobia	0	FALSE		Fibrobacteres	0	FALSE
Fibrobacteres	0	FALSE		Fibrobacteres	0	FALSE		Lentisphaerae	0	FALSE		Lentisphaerae	0	FALSE		Spirochaetes	0	FALSE		Lentisphaerae	0	FALSE		Lentisphaerae	0	FALSE		Fibrobacteres	0	FALSE		Lentisphaerae	0	FALSE
Lentisphaerae	4	FALSE		Lentisphaerae	0	FALSE		Spirochaetes	0	FALSE		Spirochaetes	0	FALSE		Synergistetes	0	FALSE		Spirochaetes	1	FALSE		Spirochaetes	0	FALSE		Lentisphaerae	0	FALSE		Spirochaetes	0	FALSE
Spirochaetes	2	FALSE		Spirochaetes	2	FALSE		Synergistetes	0	FALSE		Synergistetes	0	FALSE		Bacteroidetes	0	FALSE		Synergistetes	0	FALSE		Synergistetes	0	FALSE		Spirochaetes	0	FALSE		Synergistetes	0	FALSE
Synergistetes	6	FALSE		Synergistetes	0	FALSE		Bacteroidetes	0	FALSE		Bacteroidetes	0	FALSE		Firmicutes	0	FALSE		Bacteroidetes	0	FALSE		Bacteroidetes	0	FALSE		Synergistetes	0	FALSE		Bacteroidetes	0	FALSE
Bacteroidetes	6	FALSE		Bacteroidetes	0	FALSE		Firmicutes	0	FALSE		Firmicutes	1	FALSE		Proteobacteria	0	FALSE		Firmicutes	0	FALSE		Firmicutes	0	FALSE		Bacteroidetes	0	FALSE		Firmicutes	0	FALSE
Firmicutes	2	FALSE		Firmicutes	0	FALSE		Proteobacteria	0	FALSE		Proteobacteria	0	FALSE		Verrucomicrobia	0	FALSE		Proteobacteria	0	FALSE		Proteobacteria	4	FALSE		Firmicutes	0	FALSE		Proteobacteria	0	FALSE
Proteobacteria	7	FALSE		Proteobacteria	0	FALSE		Chlamydiae	0	FALSE		Euryarchaeota	1	FALSE		Euryarchaeota	0	FALSE		Verrucomicrobia	0	FALSE		Verrucomicrobia	0	FALSE		Proteobacteria	0	FALSE		Verrucomicrobia	0	FALSE
Verrucomicrobia	0	FALSE		Euryarchaeota	0	FALSE		Verrucomicrobia	0	FALSE										Euryarchaeota	0	FALSE		Euryarchaeota	0	FALSE		Euryarchaeota	0	FALSE		Euryarchaeota	0	FALSE
Euryarchaeota	0	FALSE						Euryarchaeota	0	FALSE
* adjusted for GIT segments

## Sheet: ANCOM_Genus_between_FEC_groups
ANCOM analysis of bacterial genera abundances between high and low FEC groups using all and individual GIT segment samples
	All*				Duodenum				Ileum				Abomasum				Caecum				Colon				Faeces				Jejunum				Rumen
Genus	W	detected_0.7		Genus	W	detected_0.7		Genus	W	detected_0.7		Genus	W	detected_0.7		Genus	W	detected_0.7		Genus	W	detected_0.7		Genus	W	detected_0.7		Genus	W	detected_0.7		Genus	W	detected_0.7
Succiniclasticum	46	TRUE		Aminipila	34	TRUE		Mycoplasma	34	TRUE		Alloprevotella	0	FALSE		Akkermansia	0	FALSE		Akkermansia	0	FALSE		Akkermansia	0	FALSE		Alistipes	0	FALSE		Akkermansia	0	FALSE
Lachnoclostridium	43	TRUE		Lachnoclostridium	31	TRUE		Oscillibacter	1	FALSE		Aminipila	0	FALSE		Alistipes	0	FALSE		Alistipes	0	FALSE		Alistipes	0	FALSE		Aminipila	0	FALSE		Alloprevotella	0	FALSE
Butyrivibrio	42	TRUE		Mogibacterium	31	TRUE		Flexilinea	0	FALSE		Anaerobutyricum	0	FALSE		Alloprevotella	0	FALSE		Alloprevotella	0	FALSE		Alloprevotella	0	FALSE		Anaerobutyricum	0	FALSE		Aminipila	0	FALSE
Mycoplasma	39	TRUE		Succiniclasticum	28	FALSE		Flavobacterium	0	FALSE		Anaerorhabdus	0	FALSE		Aminipila	0	FALSE		Anaerobutyricum	0	FALSE		Anaerobutyricum	0	FALSE		Anaerorhabdus	0	FALSE		Blautia	0	FALSE
Moryella	34	FALSE		Anaerorhabdus	27	FALSE		Prevotella	0	FALSE		Blautia	0	FALSE		Anaeromassilibacillus	0	FALSE		Anaeromassilibacillus	0	FALSE		Anaeromassilibacillus	0	FALSE		Bacteroides	0	FALSE		Butyrivibrio	0	FALSE
Prevotella	30	FALSE		Ruminococcus	25	FALSE		Bacteroides	0	FALSE		Butyrivibrio	0	FALSE		Anaerotignum	0	FALSE		Anaerotignum	0	FALSE		Anaerotignum	0	FALSE		Blautia	0	FALSE		Campylobacter	0	FALSE
Victivallis	25	FALSE		Saccharofermentans	25	FALSE		Ureaplasma	0	FALSE		Campylobacter	0	FALSE		Bacteroides	0	FALSE		Bacteroides	0	FALSE		Bacteroides	0	FALSE		Brevinema	0	FALSE		Christensenella	0	FALSE
Colidextribacter	23	FALSE		Eubacterium	24	FALSE		Raoultibacter	0	FALSE		Christensenella	0	FALSE		Blautia	0	FALSE		Blautia	0	FALSE		Blautia	0	FALSE		Butyrivibrio	0	FALSE		Colidextribacter	0	FALSE
Saccharofermentans	21	FALSE		Enterococcus	22	FALSE		Olsenella	0	FALSE		Clostridium	0	FALSE		Butyrivibrio	0	FALSE		Butyrivibrio	0	FALSE		Butyrivibrio	0	FALSE		Campylobacter	0	FALSE		Coprococcus	0	FALSE
Phascolarctobacterium	19	FALSE		Moryella	21	FALSE		Elusimicrobium	0	FALSE		Colidextribacter	0	FALSE		Campylobacter	0	FALSE		Campylobacter	0	FALSE		Campylobacter	0	FALSE		Clostridium	0	FALSE		Desulfovibrio	0	FALSE
Pseudobutyrivibrio	18	FALSE		Stomatobaculum	21	FALSE		Stenotrophomonas	0	FALSE		Coprococcus	0	FALSE		Clostridium	0	FALSE		Clostridium	0	FALSE		Clostridium	0	FALSE		Colidextribacter	0	FALSE		Elusimicrobium	0	FALSE
Mogibacterium	13	FALSE		Pseudobutyrivibrio	20	FALSE		Victivallis	0	FALSE		Desulfovibrio	0	FALSE		Colidextribacter	0	FALSE		Colidextribacter	0	FALSE		Colidextribacter	0	FALSE		Coprococcus	0	FALSE		Ethanoligenens	0	FALSE
Mailhella	10	FALSE		Flexilinea	19	FALSE		Brevinema	0	FALSE		Elusimicrobium	0	FALSE		Coprococcus	0	FALSE		Coprococcus	0	FALSE		Coprococcus	0	FALSE		Desulfovibrio	0	FALSE		Eubacterium	0	FALSE
Ureaplasma	10	FALSE		Coprococcus	18	FALSE		Phascolarctobacterium	0	FALSE		Ethanoligenens	0	FALSE		Desulfovibrio	0	FALSE		Desulfovibrio	0	FALSE		Desulfovibrio	0	FALSE		Elusimicrobium	0	FALSE		Fibrobacter	0	FALSE
Alistipes	9	FALSE		Elusimicrobium	18	FALSE		Succiniclasticum	0	FALSE		Eubacterium	0	FALSE		Elusimicrobium	0	FALSE		Elusimicrobium	0	FALSE		Elusimicrobium	0	FALSE		Enterococcus	0	FALSE		Flexilinea	0	FALSE
Anaeromassilibacillus	9	FALSE		Flintibacter	18	FALSE		Romboutsia	0	FALSE		Fibrobacter	0	FALSE		Ethanoligenens	0	FALSE		Ethanoligenens	0	FALSE		Ethanoligenens	0	FALSE		Ethanoligenens	0	FALSE		Flintibacter	0	FALSE
Flavonifractor	8	FALSE		Prevotella	18	FALSE		Paeniclostridium	0	FALSE		Flexilinea	0	FALSE		Eubacterium	0	FALSE		Eubacterium	0	FALSE		Eubacterium	0	FALSE		Eubacterium	0	FALSE		Lachnoclostridium	0	FALSE
Intestinimonas	8	FALSE		Solobacterium	18	FALSE		Aminipila	0	FALSE		Flintibacter	0	FALSE		Fibrobacter	0	FALSE		Fibrobacter	0	FALSE		Fibrobacter	0	FALSE		Fibrobacter	0	FALSE		Methanobrevibacter	0	FALSE
Alloprevotella	7	FALSE		Akkermansia	17	FALSE		Mogibacterium	0	FALSE		Lachnoclostridium	0	FALSE		Flavonifractor	0	FALSE		Flavonifractor	0	FALSE		Flavonifractor	0	FALSE		Flavobacterium	0	FALSE		Mogibacterium	0	FALSE
Anaerorhabdus	7	FALSE		Blautia	17	FALSE		Clostridium	0	FALSE		Methanobrevibacter	0	FALSE		Flintibacter	0	FALSE		Flexilinea	0	FALSE		Flexilinea	0	FALSE		Flexilinea	0	FALSE		Moryella	0	FALSE
Anaerotignum	7	FALSE		Romboutsia	17	FALSE		Turicibacter	0	FALSE		Mogibacterium	0	FALSE		Intestinimonas	0	FALSE		Flintibacter	0	FALSE		Flintibacter	0	FALSE		Flintibacter	0	FALSE		Olsenella	0	FALSE
Coprococcus	7	FALSE		Bacteroides	16	FALSE		Enterococcus	0	FALSE		Moryella	0	FALSE		Lachnoclostridium	0	FALSE		Intestinimonas	0	FALSE		Intestinimonas	0	FALSE		Helicobacter	0	FALSE		Oscillibacter	0	FALSE
Fibrobacter	7	FALSE		Helicobacter	16	FALSE		Solobacterium	0	FALSE		Olsenella	0	FALSE		Mailhella	0	FALSE		Lachnoclostridium	0	FALSE		Lachnoclostridium	0	FALSE		Lachnoclostridium	0	FALSE		Paeniclostridium	0	FALSE
Blautia	6	FALSE		Mycoplasma	16	FALSE		Anaerorhabdus	0	FALSE		Oscillibacter	0	FALSE		Methanobrevibacter	0	FALSE		Mailhella	0	FALSE		Mailhella	0	FALSE		Methanobrevibacter	0	FALSE		Prevotella	0	FALSE
Thauera	6	FALSE		Olsenella	16	FALSE		Christensenella	0	FALSE		Prevotella	0	FALSE		Mogibacterium	0	FALSE		Methanobrevibacter	0	FALSE		Methanobrevibacter	0	FALSE		Mogibacterium	0	FALSE		Pseudobutyrivibrio	0	FALSE
Aminipila	5	FALSE		Fibrobacter	15	FALSE		Ruminococcus	0	FALSE		Pseudobutyrivibrio	0	FALSE		Moryella	0	FALSE		Mogibacterium	0	FALSE		Mogibacterium	0	FALSE		Moryella	0	FALSE		Romboutsia	0	FALSE
Oscillibacter	5	FALSE		Campylobacter	14	FALSE		Ethanoligenens	0	FALSE		Raoultibacter	0	FALSE		Olsenella	0	FALSE		Moryella	0	FALSE		Moryella	0	FALSE		Mycoplasma	0	FALSE		Ruminococcus	0	FALSE
Treponema	5	FALSE		Treponema	14	FALSE		Saccharofermentans	0	FALSE		Ruminococcus	0	FALSE		Oscillibacter	0	FALSE		Olsenella	0	FALSE		Olsenella	0	FALSE		Olsenella	0	FALSE		Saccharofermentans	0	FALSE
Akkermansia	4	FALSE		Colidextribacter	13	FALSE		Colidextribacter	0	FALSE		Saccharofermentans	0	FALSE		Paeniclostridium	0	FALSE		Oscillibacter	0	FALSE		Oscillibacter	0	FALSE		Oscillibacter	0	FALSE		Solobacterium	0	FALSE
Anaerobutyricum	4	FALSE		Raoultibacter	13	FALSE		Flintibacter	0	FALSE		Solobacterium	0	FALSE		Paraprevotella	0	FALSE		Paeniclostridium	0	FALSE		Paeniclostridium	0	FALSE		Paeniclostridium	0	FALSE		Stomatobaculum	0	FALSE
Bacteroides	4	FALSE		Syntrophococcus	12	FALSE		Cellulosilyticum	0	FALSE		Stomatobaculum	0	FALSE		Phascolarctobacterium	0	FALSE		Paraprevotella	0	FALSE		Paraprevotella	0	FALSE		Prevotella	0	FALSE		Succiniclasticum	0	FALSE
Ethanoligenens	4	FALSE		Methanobrevibacter	10	FALSE		Coprococcus	0	FALSE		Succiniclasticum	0	FALSE		Prevotella	0	FALSE		Phascolarctobacterium	0	FALSE		Phascolarctobacterium	0	FALSE		Pseudobutyrivibrio	0	FALSE		Syntrophococcus	0	FALSE
Eubacterium	4	FALSE		Victivallis	6	FALSE		Anaerobutyricum	0	FALSE		Syntrophococcus	0	FALSE		Pseudobutyrivibrio	0	FALSE		Prevotella	0	FALSE		Prevotella	0	FALSE		Raoultibacter	0	FALSE		Thauera	0	FALSE
Flexilinea	4	FALSE		Thauera	5	FALSE		Pseudobutyrivibrio	0	FALSE		Thauera	0	FALSE		Romboutsia	0	FALSE		Pseudobutyrivibrio	0	FALSE		Pseudobutyrivibrio	0	FALSE		Romboutsia	0	FALSE		Treponema	0	FALSE
Flintibacter	4	FALSE		Ureaplasma	5	FALSE		Eubacterium	0	FALSE		Treponema	0	FALSE		Ruminococcus	0	FALSE		Romboutsia	0	FALSE		Raoultibacter	0	FALSE		Ruminococcus	0	FALSE		Victivallis	0	FALSE
Paraprevotella	4	FALSE		Desulfovibrio	4	FALSE		Syntrophococcus	0	FALSE		Victivallis	0	FALSE		Saccharofermentans	0	FALSE		Ruminococcus	0	FALSE		Romboutsia	0	FALSE		Saccharofermentans	0	FALSE
Raoultibacter	4	FALSE		Anaerobutyricum	3	FALSE		Stomatobaculum	0	FALSE						Succiniclasticum	0	FALSE		Saccharofermentans	0	FALSE		Ruminococcus	0	FALSE		Solobacterium	0	FALSE
Syntrophococcus	4	FALSE		Ethanoligenens	1	FALSE		Blautia	0	FALSE						Treponema	0	FALSE		Succiniclasticum	0	FALSE		Saccharofermentans	0	FALSE		Stenotrophomonas	0	FALSE
Campylobacter	3	FALSE		Butyrivibrio	0	FALSE		Moryella	0	FALSE						Turicibacter	0	FALSE		Syntrophococcus	0	FALSE		Succiniclasticum	0	FALSE		Succiniclasticum	0	FALSE
Elusimicrobium	3	FALSE		Christensenella	0	FALSE		Lachnoclostridium	0	FALSE						Victivallis	0	FALSE		Treponema	0	FALSE		Syntrophococcus	0	FALSE		Syntrophococcus	0	FALSE
Flavobacterium	3	FALSE		Clostridium	0	FALSE		Butyrivibrio	0	FALSE										Turicibacter	0	FALSE		Treponema	0	FALSE		Thauera	0	FALSE
Methanobrevibacter	3	FALSE		Oscillibacter	0	FALSE		Mailhella	0	FALSE										Victivallis	0	FALSE		Turicibacter	0	FALSE		Turicibacter	0	FALSE
Olsenella	3	FALSE						Desulfovibrio	0	FALSE														Victivallis	0	FALSE		Ureaplasma	0	FALSE
Paeniclostridium	3	FALSE						Helicobacter	0	FALSE																		Victivallis	0	FALSE
Romboutsia	3	FALSE						Campylobacter	0	FALSE
Ruminococcus	3	FALSE						Chlamydia	0	FALSE
Turicibacter	3	FALSE						Akkermansia	0	FALSE
Clostridium	2	FALSE						Methanobrevibacter	0	FALSE
Desulfovibrio	2	FALSE
Stomatobaculum	1	FALSE
Christensenella	0	FALSE
Solobacterium	0	FALSE
* adjusted for GIT segments

## Sheet: ANCOM_phylum_genus_between_segm
ANCOM analysis of bacterial phyla and genera abundances between GIT segments (adjusted for FEC group)
Phylum	W	detected_0.7		Genus	W	detected_0.7
Actinobacteria	12	TRUE		Akkermansia	51	TRUE
Bacteroidetes	12	TRUE		Alistipes	51	TRUE
Chloroflexi	12	TRUE		Alloprevotella	47	TRUE
Elusimicrobia	12	TRUE		Aminipila	51	TRUE
Euryarchaeota	12	TRUE		Anaerobutyricum	47	TRUE
Fibrobacteres	12	TRUE		Anaeromassilibacillus	49	TRUE
Firmicutes	12	TRUE		Anaerorhabdus	49	TRUE
Lentisphaerae	12	TRUE		Anaerotignum	49	TRUE
Proteobacteria	12	TRUE		Bacteroides	51	TRUE
Spirochaetes	12	TRUE		Blautia	50	TRUE
Synergistetes	12	TRUE		Butyrivibrio	51	TRUE
Tenericutes	12	TRUE		Campylobacter	50	TRUE
Verrucomicrobia	12	TRUE		Christensenella	48	TRUE
				Clostridium	51	TRUE
				Colidextribacter	51	TRUE
				Coprococcus	47	TRUE
				Desulfovibrio	49	TRUE
				Elusimicrobium	51	TRUE
				Ethanoligenens	48	TRUE
				Eubacterium	51	TRUE
				Fibrobacter	49	TRUE
				Flavobacterium	46	TRUE
				Flavonifractor	49	TRUE
				Flexilinea	51	TRUE
				Flintibacter	51	TRUE
				Intestinimonas	50	TRUE
				Lachnoclostridium	50	TRUE
				Mailhella	49	TRUE
				Methanobrevibacter	51	TRUE
				Mogibacterium	50	TRUE
				Moryella	50	TRUE
				Mycoplasma	46	TRUE
				Olsenella	50	TRUE
				Oscillibacter	50	TRUE
				Paeniclostridium	51	TRUE
				Paraprevotella	50	TRUE
				Phascolarctobacterium	47	TRUE
				Prevotella	51	TRUE
				Pseudobutyrivibrio	48	TRUE
				Raoultibacter	49	TRUE
				Romboutsia	51	TRUE
				Ruminococcus	51	TRUE
				Saccharofermentans	51	TRUE
				Solobacterium	50	TRUE
				Stomatobaculum	48	TRUE
				Succiniclasticum	48	TRUE
				Syntrophococcus	50	TRUE
				Thauera	51	TRUE
				Treponema	49	TRUE
				Turicibacter	51	TRUE
				Ureaplasma	43	TRUE
				Victivallis	49	TRUE
