# Supplementary material for: Bacterial communities in the gastrointestinal tract segments of helminth-resistant and helminth-susceptible sheep
Source: Anim Microbiome. 2022 Mar 14;4:23. doi: 10.1186/s42523-022-00172-1 (PMC8922854; doi:10.1186/s42523-022-00172-1)
Supplement: Supplementary file 7 — Additional file 7: Table S7. Results of centered log-ratio (CLR) transformation using Wilcoxon signed rank test for each bacteria taxa that differed significantly among different GIT segments from High- and Low-FEC sheep. [file 42523_2022_172_MOESM7_ESM.xlsx]

## Sheet: Pairwise_segments_phyla_signed_rank_BH
group1	group2	Actinobacteria	Bacteroidetes	Chloroflexi	Elusimicrobia	Euryarchaeota	Fibrobacteres	Firmicutes	Lentisphaerae	Proteobacteria	Spirochaetes	Synergistetes	Tenericutes	Verrucomicrobia
Caecum	Abomasum	4.10814e-06	4.10814e-06	1.33514e-05	8.90096e-06	0.00695217	0.200817	0.0195332	0.403397	5.34058e-05	5.93397e-05	0.000133514	0.0074412	3.56038e-06
Colon	Abomasum	1.06812e-05	1.66893e-05	1.33514e-05	8.90096e-06	0.0187899	0.0300781	0.0198788	0.727834	0.000126839	5.93397e-05	0.00045929	0.00680389	3.56038e-06
Colon	Caecum	0.434981	0.000385084	0.429656	0.985435	0.756166	0.0225653	0.927279	0.186618	0.0300781	0.418251	0.863541	0.477281	0.584274
Duodenum	Abomasum	0.343294	0.0026474	0.641652	0.00601914	0.00295734	0.0225653	0.0611674	0.431441	0.355366	0.298854	0.431441	0.0147052	0.669322
Duodenum	Caecum	4.10814e-06	4.10814e-06	1.33514e-05	0.000469971	8.21627e-06	0.00267385	0.000765483	0.403397	0.00258775	2.67029e-05	0.00463295	0.000287569	3.56038e-06
Duodenum	Colon	4.10814e-06	4.10814e-06	5.34058e-05	0.000789642	4.85507e-06	0.000665144	0.000765483	0.892413	0.0028216	2.67029e-05	0.00182173	0.000367165	3.56038e-06
Faeces	Abomasum	1.06812e-05	2.19906e-05	1.33514e-05	8.90096e-06	0.0414055	0.0587387	0.332308	0.727834	0.000106812	7.47681e-05	0.00168896	0.00538555	3.56038e-06
Faeces	Caecum	0.0107514	1.66893e-05	0.458189	0.961622	0.292431	0.0885565	0.288223	0.961622	0.355366	0.418251	0.602881	0.813168	0.00519292
Faeces	Colon	0.0708923	0.0595496	0.927279	0.941721	0.396606	0.492494	0.0346603	0.209288	0.00286484	0.343294	0.878221	0.813168	0.00941628
Faeces	Duodenum	4.10814e-06	4.10814e-06	5.34058e-05	0.00601914	8.21627e-06	0.00218964	0.00476379	0.209288	0.000652737	5.93397e-05	0.00787119	0.000430388	3.56038e-06
Ileum	Abomasum	0.644532	0.00142326	0.000126839	0.941721	1.78019e-05	1.52588e-05	0.139526	0.941721	0.000126839	0.031679	0.0176132	2.67029e-05	0.33765
Ileum	Caecum	4.10814e-06	4.10814e-06	0.000694275	0.00109304	4.85507e-06	2.96699e-05	0.00337791	0.404332	0.00434011	0.000209808	0.956329	1.78019e-05	3.56038e-06
Ileum	Colon	4.10814e-06	4.10814e-06	0.00167443	0.000609716	4.85507e-06	1.52588e-05	0.0126572	0.941721	0.00286484	0.000601705	0.863541	1.78019e-05	3.56038e-06
Ileum	Duodenum	0.105064	0.127652	0.0589319	0.181881	0.292431	0.00241852	0.927279	0.941721	0.0023819	0.240989	0.135965	0.000229645	0.956329
Ileum	Faeces	4.10814e-06	4.10814e-06	0.000900777	0.0004673	4.85507e-06	2.96699e-05	0.0299286	0.403397	0.00551748	5.93397e-05	0.878221	1.78019e-05	3.56038e-06
Jejunum	Abomasum	0.641652	0.00537213	0.147557	0.961622	1.14441e-05	1.52588e-05	0.927279	0.120313	0.0187899	0.023829	0.0111618	0.000267029	0.00474644
Jejunum	Caecum	4.10814e-06	4.10814e-06	0.000694275	0.000469971	4.85507e-06	1.52588e-05	0.0770946	0.0953159	0.617887	0.00017665	0.956329	6.67572e-05	3.56038e-06
Jejunum	Colon	4.10814e-06	4.10814e-06	0.00167443	0.000694275	4.85507e-06	1.52588e-05	0.0591507	0.209288	0.298854	0.000146866	0.878221	6.67572e-05	3.56038e-06
Jejunum	Duodenum	0.0678173	0.898317	0.26316	0.0815613	0.0316612	0.00218964	0.0573824	0.403397	0.0187899	0.235804	0.0930462	0.00421906	0.0372986
Jejunum	Faeces	4.10814e-06	4.10814e-06	0.000694275	0.000609716	4.85507e-06	3.7384e-05	0.195597	0.0511627	0.355366	5.93397e-05	0.878221	6.67572e-05	3.56038e-06
Jejunum	Ileum	0.956329	0.122755	0.151983	0.63508	0.0645879	0.36376	0.0875729	0.0953159	0.0300781	0.869488	0.956329	0.531894	0.235804
Rumen	Abomasum	1.66893e-05	4.10814e-06	0.000900777	0.0211813	4.85507e-06	0.0120163	0.0400899	0.209288	0.985435	0.23094	0.00463295	0.898317	0.956329
Rumen	Caecum	0.000430388	9.79106e-05	5.34058e-05	8.90096e-06	4.85507e-06	0.869488	0.608619	1	5.34058e-05	5.93397e-05	5.34058e-05	0.000229645	3.56038e-06
Rumen	Colon	0.0086814	0.0130124	0.000176239	8.90096e-06	4.85507e-06	0.492494	0.611381	0.209288	9.34601e-05	9.22463e-05	5.34058e-05	0.000367165	3.56038e-06
Rumen	Duodenum	4.10814e-06	1.14441e-05	0.0334201	0.000144958	0.114157	0.0111818	0.000765483	0.209288	0.29338	0.699194	0.00463295	0.0105743	0.332308
Rumen	Faeces	0.298854	0.0466544	0.000176239	8.90096e-06	4.85507e-06	0.41247	0.498032	0.961622	5.34058e-05	5.93397e-05	8.90096e-05	0.000287569	3.56038e-06
Rumen	Ileum	4.10814e-06	4.10814e-06	0.813168	0.0783547	0.402761	1.52588e-05	0.0146179	0.514036	0.000126839	0.093907	0.00168896	3.20435e-05	0.502172
Rumen	Jejunum	4.10814e-06	4.10814e-06	0.168925	0.181881	0.138767	1.52588e-05	0.265088	0.0511627	0.0355225	0.0460061	0.00168896	0.000335693	0.00941628

## Sheet: Pairwise_segments_genera_signed_rank_BH
group1	group2	Akkermansia	Alistipes	Alloprevotella	Aminipila	Anaerobutyricum	Anaeromassilibacillus	Anaerorhabdus	Anaerotignum	Bacteroides	Blautia	Butyrivibrio	Campylobacter	Christensenella	Clostridium	Colidextribacter	Coprococcus	Desulfovibrio	Elusimicrobium	Ethanoligenens	Eubacterium	Fibrobacter	Flavobacterium	Flavonifractor	Flexilinea	Flintibacter	Intestinimonas	Lachnoclostridium	Mailhella	Methanobrevibacter	Mogibacterium	Moryella	Mycoplasma	Olsenella	Oscillibacter	Paeniclostridium	Paraprevotella	Phascolarctobacterium	Prevotella	Pseudobutyrivibrio	Raoultibacter	Romboutsia	Ruminococcus	Saccharofermentans	Solobacterium	Stomatobaculum	Succiniclasticum	Syntrophococcus	Thauera
Caecum	Abomasum	3.56038e-06	3.56038e-06	0.00278338	8.90096e-06	0.00971985	3.56038e-06	0.001005	3.56038e-06	3.56038e-06	0.06767	5.34058e-06	0.725345	2.96699e-05	0.0157136	0.0151886	0.00237211	0.927279	0.000166893	0.0283444	0.000812954	0.0647278	0.00338593	3.56038e-06	1.33514e-05	1.33514e-05	3.56038e-06	2.67029e-05	3.56038e-06	0.0335308	4.98454e-05	2.13623e-05	0.0596794	0.0708923	0.039448	3.33786e-05	3.56038e-06	0.000225947	0.000160217	6.67572e-06	0.000601705	8.90096e-06	3.56038e-06	8.90096e-06	0.00071114	4.10814e-06	2.67029e-05	0.000191371	1.78019e-05
Colon	Abomasum	3.56038e-06	3.56038e-06	0.00278338	8.90096e-06	0.396829	3.56038e-06	0.000534058	3.56038e-06	3.56038e-06	0.16158	5.34058e-06	0.725345	3.39855e-05	0.00802543	0.0897573	0.0169109	0.651112	0.000166893	0.0559853	0.000328064	0.0339078	0.00971985	3.56038e-06	1.33514e-05	1.33514e-05	3.56038e-06	2.67029e-05	3.56038e-06	0.0885565	0.000135085	1.78019e-05	0.156663	0.145074	0.0460061	2.28882e-05	3.56038e-06	0.000225947	5.34058e-05	6.67572e-06	0.00822449	6.67572e-06	3.56038e-06	8.90096e-06	0.000191371	4.10814e-06	0.000587463	0.000690937	1.78019e-05
Colon	Caecum	0.458189	0.106192	0.516453	0.369581	0.156966	0.335778	0.38498	0.000614166	0.000135085	0.561802	0.401718	0.726086	0.606271	0.246461	0.554056	0.606271	0.27246	0.985435	0.429656	0.931588	0.0211387	0.140531	0.699194	0.225086	0.699194	0.0046463	0.985435	0.424638	0.813168	0.0595496	0.871964	0.140531	0.19245	0.206329	0.0627394	0.000964445	0.0963084	0.0120163	0.674223	0.0620308	0.310638	0.674223	0.085854	0.536317	0.155324	0.135965	0.0256449	0.869488
Duodenum	Abomasum	0.406945	0.114157	0.000665144	0.614489	1	0.149852	0.434981	0.0376414	0.956329	0.00382951	0.755118	0.216471	0.279039	0.614489	0.209288	0.815927	0.27246	0.0111818	0.181881	8.90096e-05	0.0224273	0.840822	0.236191	0.424638	0.0204163	0.0376414	0.28343	0.0906236	0.00382951	1.23244e-05	0.365538	0.927279	0.00167443	0.0815613	0.254579	0.138767	0.0335308	0.00141525	0.0283444	0.00656594	0.898317	0.00132328	0.0509728	0.000287569	0.00167443	0.439977	0.118461	0.00473175
Duodenum	Caecum	3.56038e-06	3.56038e-06	4.45048e-05	2.28882e-05	0.015509	3.56038e-06	0.00427657	3.56038e-06	3.56038e-06	4.15378e-05	5.34058e-06	0.287216	8.90096e-06	0.129743	0.00450389	0.00122833	0.27246	0.00337982	0.0031545	0.578145	0.0031545	0.0165124	3.56038e-06	1.33514e-05	1.33514e-05	3.56038e-06	0.000731659	3.56038e-06	3.56038e-05	4.85507e-06	7.62939e-05	0.0974121	9.71014e-06	0.000752131	0.000789642	3.56038e-06	0.000176239	0.0587387	0.0136844	1.06812e-05	0.000794803	3.56038e-06	5.93397e-05	1.78019e-05	4.10814e-06	0.0479012	2.13623e-05	0.0501302
Duodenum	Colon	3.56038e-06	3.56038e-06	0.000112745	8.90096e-06	0.358575	3.56038e-06	0.0187899	3.56038e-06	3.56038e-06	4.85507e-05	5.34058e-06	0.193764	8.90096e-06	0.0211387	5.34058e-05	0.000328064	0.20291	0.0155411	0.00406885	0.327316	0.000752131	0.140531	3.56038e-06	0.000220299	1.52588e-05	3.56038e-06	0.001005	3.56038e-06	5.34058e-06	4.85507e-06	0.00052219	0.206329	0.000125885	0.00225728	0.0011655	3.56038e-06	0.000126839	0.00976658	0.0012612	8.45591e-05	0.00249039	3.56038e-06	0.000133514	1.78019e-05	4.10814e-06	0.0552073	1.78019e-05	0.0861312
Faeces	Abomasum	3.56038e-06	3.56038e-06	0.0461159	8.90096e-06	0.361771	3.56038e-06	0.000587463	3.56038e-06	3.56038e-06	0.898317	5.34058e-06	0.572344	4.45048e-05	0.0113398	0.209288	0.012244	0.914814	0.000166893	0.0187899	6.67572e-05	0.0286458	0.00787119	3.56038e-06	1.33514e-05	1.33514e-05	3.56038e-06	1.78019e-05	3.56038e-06	0.0923409	0.00071114	1.78019e-05	0.0187054	0.46913	0.0145397	4.15378e-05	3.56038e-06	0.000391642	5.34058e-05	6.67572e-06	0.0116318	6.67572e-06	3.56038e-06	8.90096e-06	0.000487773	4.10814e-06	0.000190735	0.00249039	1.78019e-05
Faeces	Caecum	0.00551748	0.000844479	0.043691	0.123846	0.187743	0.145074	0.59173	0.00249039	2.3365e-05	0.016627	0.429656	0.726086	0.44394	0.125573	0.286807	0.468716	0.914814	0.961622	0.26316	0.0111618	0.122965	0.697475	0.587866	0.608619	0.536317	0.00421906	0.102539	0.611381	0.41247	0.0165767	0.871964	0.671643	0.0559853	0.226744	0.0595496	0.0046463	0.0129242	0.46913	0.0741466	0.46913	0.487174	0.671643	0.0375977	0.784173	0.755598	0.878221	0.218023	0.298347
Faeces	Colon	0.00601914	0.0533973	0.0372986	0.985435	0.727151	0.268931	0.110067	0.0679677	0.0300781	0.024054	0.117991	0.456923	0.128411	0.869488	0.514036	0.985435	0.27246	0.667318	0.0587387	0.023819	0.292431	0.121653	0.0587387	0.611381	0.50666	0.756166	0.0211387	0.727151	0.669322	0.521673	0.985435	0.200817	0.242108	0.342204	0.756166	0.226744	0.0335308	0.0031545	0.023819	0.570597	0.176969	0.561802	0.200817	0.127665	0.128411	0.853612	0.492494	0.154093
Faeces	Duodenum	3.56038e-06	3.56038e-06	0.000850384	2.96699e-05	0.396829	3.56038e-06	0.00465012	3.56038e-06	3.56038e-06	0.000737	8.90096e-06	0.268286	2.96699e-05	0.0199524	0.00450389	0.00267385	0.27246	0.0211813	0.00241852	0.985435	0.00183223	0.0267266	3.56038e-06	0.000149536	1.52588e-05	3.56038e-06	0.000144958	3.56038e-06	8.21627e-06	4.85507e-06	0.0028216	0.0783547	0.000737	0.0012612	0.0046463	3.56038e-06	0.000208768	0.109194	0.0963084	0.000102703	0.000737	3.56038e-06	0.0104177	1.78019e-05	4.10814e-06	0.0479012	4.673e-05	0.024018
Ileum	Abomasum	0.29338	0.0414429	0.000752131	0.000208768	0.0004673	0.0974121	0.379576	0.0204163	0.332308	1.52588e-05	5.34058e-06	0.726086	3.39855e-05	0.002211	0.524006	0.00260456	0.791657	0.905501	1.06812e-05	0.159582	2.67029e-05	0.145074	0.0352956	0.00117111	0.00200539	0.0286458	0.0028216	0.1434	1.14441e-05	0.000819778	0.00258775	0.00971985	9.71014e-06	1.06812e-05	1.78019e-05	0.0372986	0.0923409	0.000311534	0.000339855	2.42753e-05	6.67572e-06	0.00277977	0.039448	0.0153736	4.10814e-06	0.0170231	0.00441399	0.00157928
Ileum	Caecum	3.56038e-06	3.56038e-06	3.20435e-05	0.00656594	5.34058e-05	3.56038e-06	0.00506287	3.56038e-06	3.56038e-06	1.52588e-05	0.840822	0.664012	0.840822	6.67572e-05	0.246185	5.34058e-05	0.906718	0.00183223	8.90096e-06	0.0127673	4.45048e-05	0.00787119	3.56038e-06	0.000665144	3.33786e-05	3.56038e-06	0.369807	3.56038e-06	5.34058e-06	4.85507e-06	0.333447	0.00180511	6.67572e-06	1.06812e-05	1.78019e-05	3.56038e-06	7.62939e-05	0.024054	0.561802	7.62939e-06	8.90096e-06	3.56038e-06	1.33514e-05	0.000487773	0.961622	0.985435	1.78019e-05	0.550718
Ileum	Colon	3.56038e-06	3.56038e-06	1.78019e-05	0.00183223	0.000133514	3.56038e-06	0.0111818	3.56038e-06	3.56038e-06	1.52588e-05	0.434981	0.513307	0.786593	6.67572e-05	0.457726	0.000178019	0.914814	0.00112597	1.06812e-05	0.0127673	1.78019e-05	0.0224273	3.56038e-06	0.00519292	1.52588e-05	3.56038e-06	0.379576	3.56038e-06	8.21627e-06	4.85507e-06	0.472806	0.00555954	6.67572e-06	1.06812e-05	1.78019e-05	3.56038e-06	5.34058e-05	0.105064	0.41247	7.62939e-06	8.90096e-06	3.56038e-06	1.33514e-05	0.000650294	0.545464	0.878221	1.78019e-05	0.52067
Ileum	Duodenum	0.869488	0.446375	0.0283444	0.0132099	0.000124613	0.310638	0.674223	0.165465	0.58101	0.000361516	0.000335693	0.840822	0.000293732	0.00694942	0.209288	0.00267385	0.20291	0.125573	4.45048e-05	0.0155411	0.000339855	0.200817	0.105064	0.129743	0.000102703	0.198076	0.0176132	0.669322	0.166724	0.0105743	0.13274	0.00971985	4.45048e-05	1.18679e-05	1.78019e-05	0.226744	0.463544	0.000850384	0.00787913	0.0560688	6.67572e-06	3.33786e-05	0.396606	0.0589716	0.00109304	0.101952	0.218023	0.235375
Ileum	Faeces	3.56038e-06	3.56038e-06	9.34601e-05	0.00267385	0.000149536	3.56038e-06	0.00427657	3.56038e-06	3.56038e-06	1.52588e-05	0.784173	0.513307	0.840822	6.67572e-05	0.52067	0.000328064	0.927279	0.000229645	8.90096e-06	0.0011055	6.67572e-05	0.0165124	3.56038e-06	0.00158793	4.15378e-05	3.56038e-06	0.0563638	3.56038e-06	8.21627e-06	4.85507e-06	0.44394	0.00632858	6.67572e-06	1.06812e-05	1.78019e-05	3.56038e-06	5.34058e-05	0.0200665	0.0847062	7.62939e-06	8.90096e-06	3.56038e-06	0.000850384	0.00071114	0.941721	0.905501	5.93397e-05	0.869488
Jejunum	Abomasum	0.0187899	0.00919207	9.34601e-05	2.96699e-05	0.00427657	0.000172783	0.000587463	0.000110149	0.0187899	4.85507e-05	2.05407e-05	0.251146	0.000209808	0.0435847	0.517835	0.0105241	0.914814	0.667318	1.06812e-05	0.00463295	8.30756e-05	0.000106812	0.000172783	0.755118	0.206329	0.00177908	0.000367165	0.00102472	5.34058e-06	1.23244e-05	0.000287056	0.00180511	9.71014e-06	3.39855e-05	0.000789642	0.000293732	5.34058e-05	5.34058e-05	1.18679e-05	1.06812e-05	0.000794803	0.2153	0.151983	0.000160217	4.10814e-06	0.0023819	0.000910865	0.00316281
Jejunum	Caecum	3.56038e-06	3.56038e-06	3.20435e-05	0.00601914	0.000222524	3.56038e-06	0.000338236	3.56038e-06	3.56038e-06	1.52588e-05	0.200069	0.456923	0.44394	0.0075943	0.246185	0.000328064	0.927279	0.000166893	8.90096e-06	0.578145	5.34058e-05	3.56038e-05	3.56038e-06	0.000190735	0.000153097	3.56038e-06	0.784545	3.56038e-06	5.34058e-06	4.85507e-06	0.439977	0.00146866	6.67572e-06	1.18679e-05	0.0466544	3.56038e-06	6.23067e-05	0.390667	0.0507275	7.62939e-06	0.187048	3.56038e-06	0.000160217	5.93397e-05	0.961622	0.439977	3.8147e-05	0.75513
Jejunum	Colon	3.56038e-06	3.56038e-06	1.78019e-05	0.00601914	0.001005	3.56038e-06	0.000338236	3.56038e-06	3.56038e-06	1.52588e-05	0.1434	0.216471	0.44394	0.00694942	0.45682	0.000328064	0.887595	0.000195821	8.90096e-06	0.608619	3.20435e-05	3.56038e-05	3.56038e-06	0.000694275	0.000153097	3.56038e-06	0.554056	3.56038e-06	5.34058e-06	4.85507e-06	0.365538	0.00156657	6.67572e-06	1.18679e-05	0.0186409	3.56038e-06	5.34058e-05	0.784126	0.0533193	7.62939e-06	0.17233	3.56038e-06	0.000191371	4.673e-05	0.547824	0.439977	3.8147e-05	0.517835
Jejunum	Duodenum	0.129743	0.329563	0.023819	0.043691	0.00427657	0.0414429	0.085854	0.0713693	0.204862	0.000644684	0.000487773	0.602607	0.000293732	0.181881	0.124412	0.012244	0.496489	0.00907186	2.42753e-05	0.815927	0.023819	0.0004673	0.0372986	0.813168	0.00200539	0.143608	0.0127792	0.17233	0.00295734	0.287628	0.0104675	0.00273259	5.75139e-05	0.00203323	0.000244776	0.06767	0.0355225	0.016627	0.00241852	0.000964445	0.000451895	0.0304826	0.727151	0.956329	0.000789642	0.151367	0.19245	0.388297
Jejunum	Faeces	3.56038e-06	3.56038e-06	1.78019e-05	0.00241852	0.000812954	3.56038e-06	0.000160217	3.56038e-06	3.56038e-06	4.15378e-05	0.401718	0.380915	0.840822	0.00668462	0.515587	0.000914574	0.927279	0.000166893	8.90096e-06	0.931588	0.000176239	3.56038e-05	3.56038e-06	0.000190735	0.000910865	3.56038e-06	0.813168	3.56038e-06	5.34058e-06	4.85507e-06	0.755598	0.00146866	6.67572e-06	1.18679e-05	0.0110779	3.56038e-06	5.34058e-05	0.46913	0.0111818	7.62939e-06	0.206329	3.56038e-06	0.00141525	4.673e-05	1	0.468716	2.13623e-05	0.869488
Jejunum	Ileum	0.727151	0.355366	0.545876	0.842442	0.482085	0.869488	0.0136844	0.46913	0.956329	0.699194	0.235804	0.840822	0.840822	0.0435847	0.611381	0.842442	0.887595	0.257663	0.842442	0.00787119	0.0269272	0.00787119	0.927279	0.0267266	0.206329	0.440567	0.374503	0.840822	0.00993941	0.0965946	0.365538	0.0622058	0.812355	0.281183	0.00109304	0.402761	0.699194	0.268931	0.674223	0.0589716	0.000737	0.00211093	0.927279	0.0064799	0.543727	0.961622	0.898317	0.665696
Rumen	Abomasum	0.587866	0.728506	0.127665	0.000752131	0.641652	0.869488	0.536317	0.621513	0.956329	0.527771	0.00406885	0.00990677	0.00017665	0.0199524	0.0958023	0.842442	0.20291	0.0533973	0.00601914	0.0783547	0.0269272	0.840822	0.482085	0.00177908	6.23067e-05	0.727151	0.035386	0.429656	5.34058e-06	0.0224393	0.0447077	0.310638	0.46913	0.595819	0.0046463	0.621513	0.728506	5.34058e-05	7.47681e-05	0.218023	0.187048	0.323581	0.286402	0.104644	0.694639	0.000812954	0.0965382	0.000124613
Rumen	Caecum	3.56038e-06	3.56038e-06	0.127665	8.90096e-06	0.001005	3.56038e-06	0.000587463	3.56038e-06	3.56038e-06	0.0286458	5.34058e-06	0.193764	8.90096e-06	0.406945	0.103514	0.00163956	0.363761	3.56038e-05	1	8.90096e-05	0.927279	0.000382741	3.56038e-06	0.000326369	6.23067e-05	3.56038e-06	1.78019e-05	3.56038e-06	5.34058e-06	2.67029e-05	1.78019e-05	0.00340271	0.00123835	0.0849635	0.000244776	3.56038e-06	0.000335693	1.06812e-05	6.67572e-06	0.000164032	6.67572e-06	3.56038e-06	8.90096e-06	0.000650294	4.10814e-06	1.78019e-05	0.000133514	0.00204945
Rumen	Colon	3.56038e-06	3.56038e-06	0.0647278	8.90096e-06	0.453106	3.56038e-06	0.000534058	3.56038e-06	3.56038e-06	0.017801	5.34058e-06	0.193764	8.90096e-06	0.434981	0.331359	0.00180123	0.20291	2.67029e-05	0.55777	5.34058e-05	0.316887	0.0004673	3.56038e-06	0.000665144	5.34058e-05	3.56038e-06	2.67029e-05	3.56038e-06	5.34058e-06	0.000261095	2.13623e-05	0.00591833	0.0157519	0.128311	0.000244776	3.56038e-06	0.000430388	1.06812e-05	6.67572e-06	0.065249	6.67572e-06	3.56038e-06	8.90096e-06	2.13623e-05	4.10814e-06	1.78019e-05	0.000225947	2.67029e-05
Rumen	Duodenum	0.0892117	0.138767	0.000900777	0.149852	0.448337	0.129743	0.240989	0.0441108	0.696095	0.00347471	0.0797851	0.00902557	0.031679	0.035386	0.0118294	0.608619	0.906718	0.000267029	0.000361516	5.34058e-05	0.0031545	0.696095	0.109194	0.0372986	0.000430388	0.118461	0.784545	0.252464	0.0483119	4.85507e-06	0.785323	0.487174	0.00568475	0.0482901	0.0153736	0.248244	0.0461159	1.78019e-05	0.000391642	0.000844479	0.755488	0.00851949	0.13623	2.13623e-05	0.00148869	0.00930231	0.000794803	0.239006
Rumen	Faeces	3.56038e-06	3.56038e-06	0.396606	5.34058e-05	0.396829	3.56038e-06	0.000534058	3.56038e-06	3.56038e-06	0.531894	5.34058e-06	0.456923	8.90096e-06	0.813168	0.699194	0.043691	0.412657	2.67029e-05	0.587866	5.34058e-05	0.323342	0.000652737	3.56038e-06	0.000694275	0.000293732	3.56038e-06	1.78019e-05	3.56038e-06	5.34058e-06	0.00161235	4.45048e-05	0.0052575	0.149852	0.0965382	0.0110779	3.56038e-06	0.000430388	1.06812e-05	6.67572e-06	0.0483119	6.67572e-06	3.56038e-06	8.90096e-06	4.45048e-05	4.10814e-06	1.78019e-05	0.000191371	7.47681e-05
Rumen	Ileum	0.406945	0.154848	0.000900777	0.012244	5.34058e-05	0.0435847	0.110067	0.0190632	0.524006	1.52588e-05	8.90096e-06	0.186493	8.90096e-06	6.67572e-05	0.641652	0.000178019	0.20291	0.140531	1.06812e-05	0.00364616	1.78019e-05	0.323581	0.00993941	0.840822	0.812355	0.0214371	0.00584177	0.29338	0.869488	6.34193e-05	0.0343628	0.0176132	6.67572e-06	1.06812e-05	1.78019e-05	0.0394338	0.100458	1.06812e-05	6.67572e-06	7.62939e-06	6.67572e-06	0.0011655	0.156663	0.00441399	4.10814e-06	0.000190735	0.000391642	0.154093
Rumen	Jejunum	0.02532	0.110067	0.000176239	0.154848	0.0004673	0.000110149	0.000440598	0.000345567	0.02532	0.000111262	5.34058e-06	0.0520884	2.28882e-05	0.00723351	0.956329	0.00406885	0.651112	0.664544	8.90096e-06	0.0004673	1.78019e-05	6.67572e-05	0.000110149	0.0283444	0.123846	0.00382951	0.000652737	0.00519292	0.017801	4.85507e-06	0.00258775	0.00501347	6.67572e-06	2.67029e-05	0.0011655	0.00132328	0.000176239	1.06812e-05	6.67572e-06	1.06812e-05	0.00222821	0.369581	0.329563	0.000160217	4.10814e-06	0.000149536	0.000267029	0.156966
[truncated: 4 more columns]
